# Supplementary material for: Experimental Evaluation of Quantum Dots and Antibodies Conjugation by Surface Plasmon Resonance Spectroscopy
Source: Int J Mol Sci. 2022 Oct 20;23(20):12626. doi: 10.3390/ijms232012626 (PMC9603974; doi:10.3390/ijms232012626)
Supplement: Supplementary file 1 [file ijms-23-12626-s001.zip]

Archive with 1 entries (1 files):
- ijms-1936826-supplementary.pdf
